# Supplementary material for: Fetoscopic Tracheal Occlusion for Isolated Severe Left Diaphragmatic Hernia: A Systematic Review and Meta-Analysis
Source: J Clin Med. 2024 Jun 18;13(12):3572. doi: 10.3390/jcm13123572 (PMC11204948; doi:10.3390/jcm13123572)
Supplement: Supplementary file 1 [file jcm-13-03572-s001.zip]

Archive with 1 entries (1 files):
- jcm-2916290-supplementary.pdf
